# Supplementary material for: 4-Pyridoxic Acid/Pyridoxine Ratio in Patients with Type 2 Diabetes is Related to Global Cardiovascular Risk Scores
Source: Diagnostics (Basel). 2019 Mar 6;9(1):28. doi: 10.3390/diagnostics9010028 (PMC6468858; doi:10.3390/diagnostics9010028)
Supplement: Supplementary file 1 [file diagnostics-09-00028-s001.zip]

Archive with 3 entries (2 files):
- diagnostics-445996 sp for final/
- diagnostics-445996 sp for final/Supplemental Figures.pdf
- diagnostics-445996 sp for final/Supplemental tables.pdf
